# Supplementary material for: Proline to Threonine Mutation at Position 162 of NS5B of Classical Swine Fever Virus Vaccine C Strain Promoted Genome Replication and Infectious Virus Production by Facilitating Initiation of RNA Synthesis
Source: Viruses. 2021 Aug 2;13(8):1523. doi: 10.3390/v13081523 (PMC8402891; doi:10.3390/v13081523)
Supplement: Supplementary file 1 [file viruses-13-01523-s001.zip]

Archive with 1 entries (1 files):
- viruses-1236941-supplementary.pdf
